# Supplementary material for: Discriminating phenotypic signatures identified for tocilizumab, adalimumab, and tofacitinib monotherapy and their combinations with methotrexate
Source: J Transl Med. 2018 Jun 7;16:156. doi: 10.1186/s12967-018-1532-5 (PMC5992722; doi:10.1186/s12967-018-1532-5)
Supplement: Supplementary file 1 — Additional file 1: Table S1. Expanded soluble readout panel for each BioMAP system. Figure S1. BioMAP profiles. [file 12967_2018_1532_MOESM1_ESM.zip]

Archive with 2 entries (2 files):
- Figure S1.eps
- Table S1.doc
